# Supplementary material for: Evidence for the nuclear import of histones H3.1 and H4 as monomers
Source: EMBO J. 2018 Sep 3;37(19):e98714. doi: 10.15252/embj.201798714 (PMC6166134; doi:10.15252/embj.201798714)
Supplement: Supplementary file 6 — Movie EV4 [file EMBJ-37-e98714-s006.zip]

Archive with 5 entries (4 files):
- Legend_Movie_EV4.docx
- MovieEV4.mov
- __MACOSX/
- __MACOSX/._Legend_Movie_EV4.docx
- __MACOSX/._MovieEV4.mov
